# Supplementary material for: Qinggan Yipi capsule ameliorates hepatic fibrosis in rats by down-regulating the TGF-β1/Smad2/3 signaling pathway and improving gut microbiota imbalance
Source: Front Pharmacol. 2025 Jan 24;16:1525914. doi: 10.3389/fphar.2025.1525914 (PMC11802500; doi:10.3389/fphar.2025.1525914)
Supplement: Supplementary file 3 [file Table1.xlsx]

## Sheet: Fig2
Fig2
ALT	Con	Mod	QgYpL	QgYpM	QgYpH	COL
	52.57	385.671	336.714	271.56	246.27	263.618
	47.857	370.943	317.625	246.771	207.065	259.613
	49.32	436.276	330.919	251.562	304.881	329.997
	56.561	387.68	338.73	214.201	213.118	310.498
	48.201	389.434	321.698	251.367	326.164	282.978
	77.477	536.292	424.166	359.569	258.946	358.77
	55.331	417.716	344.975	265.838	259.407	300.912
	11.335	62.1633	39.6633	49.5205	48.1239	39.2516
AST	Con	Mod	QgYpL	QgYpM	QgYpH	COL
	182.234	706.019	550.7	418.574	397.011	417.813
	141.302	680.334	408.268	348.217	324.015	503.464
	167.266	760.785	471.701	409.252	429.621	457.803
	171.392	590.08	468.5	513.296	332.653	536.192
	130.215	459.115	573.695	356.155	389.416	473.563
	173.978	808.993	525.623	376.243	454.886	304.711
	161.065	667.554	499.748	403.623	387.934	448.924
	20.505	126.324	61.4255	60.5906	51.8586	81.2915
HA	Con	Mod	QgYpL	QgYpM	QgYpH	COL
	11.9985	59.4768	46.9543	38.3211	19.1948	32.3907
	14.3205	51.8437	43.6397	31.1036	34.8612	37.8065
	10.1378	40.7307	41.737	24.0061	27.3309	30.9609
	13.7586	67.3991	29.4483	27.1239	35.0491	25.5322
	12.988	51.3378	44.8998	36.8812	32.6708	30.7292
	12.4188	43.0821	34.9405	39.8441	28.4923	41.833
	12.6037	52.3117	40.2699	32.88	29.5998	33.2088
	1.47716	9.99441	6.71021	6.46758	6.02406	5.76744
LN	Con	Mod	QgYpL	QgYpM	QgYpH	COL
	126.427	299.632	207.208	168.635	162.504	229.988
	138.18	258.816	270.03	189.281	263.203	219.735
	150.162	360.298	228.951	244.906	178.122	214.527
	167.209	282.079	168.545	210.391	253.565	179.466
	141.002	358.088	332.367	250.662	273.923	321.683
	207.61	323.142	252.908	278.128	164.967	254.81
	155.098	313.676	243.335	223.667	216.047	236.702
	29.1049	41.0875	56.2788	41.3111	52.7168	48.2706
PCIII	Con	Mod	QgYpL	QgYpM	QgYpH	COL
	3.8535	7.7902	9.225	7.6931	6.343	7.8651
	4.6168	8.6191	7.9435	5.4966	5.7395	7.6297
	4.8422	10.3616	8.2105	5.4245	6.5531	6.7232
	4.2504	11.8366	7.6577	6.0311	4.7637	4.6454
	5.1301	12.5537	9.506	7.4169	8.1113	7.1137
	6.5539	11.4169	7.2612	6.5056	5.8631	5.2893
	4.87448	10.4297	8.30065	6.42797	6.22895	6.5444
	0.936495	1.8823	0.887335	0.960882	1.11191	1.30074
IV-C	Con	Mod	QgYpL	QgYpM	QgYpH	COL
	0.5943	1.9395	1.4002	1.3103	1.2735	0.9768
	0.6195	1.5994	0.9525	1.2043	0.7519	0.9438
	0.7791	1.4787	1.3482	0.8756	1.0281	0.9063
	0.8516	1.7512	1.0203	0.856	0.9284	1.0855
	0.5718	1.5059	0.9313	0.8948	1.0028	1.3882
	0.7411	1.2063	1.5871	1.0135	1.03	1.2063
	0.6929	1.58017	1.2066	1.02575	1.00245	1.08448
	0.113767	0.250731	0.274728	0.190529	0.1692	0.184511

## Sheet: Fig4
Fig3
PCR
TGF-β1	Con	Mod	QgYpL	QgYpM	QgYpH	COL
	1.257	2.7903	3.7511	2.0362	2.3566	2.8635
	0.9438	3.4469	2.5235	2.9302	3.0875	2.0756
	1.338	3.1958	2.6695	2.1894	2.1486	2.0904
	0.9149	3.6351	2.4527	2.0008	1.6262	2.1411
	1.176	4.3643	2.5127	2.6131	2.1105	2.616
	0.9245	4.2089	3.2554	2.3856	2.4369	3.1921
	1.09237	3.60688	2.86082	2.35922	2.29438	2.49645
	0.187713	0.599715	0.526579	0.361335	0.480573	0.4693
Smad2	Con	Mod	QgYpL	QgYpM	QgYpH	COL
	0.8925	1.461	1.205	1.5343	1.3908	1.1124
	0.9497	2.0119	1.6658	1.426	1.4177	1.5067
	1.045	2.1951	1.5401	1.3546	1.3502	1.1444
	0.7981	1.9576	0.9618	1.2608	0.9215	1.1762
	1.0435	1.8642	1.557	0.8472	0.9256	1.6986
	0.8462	1.4743	1.4794	0.9934	1.119	1.2153
	0.929167	1.82735	1.40152	1.23605	1.18747	1.30893
	0.102291	0.298824	0.265051	0.264494	0.230145	0.237922
Smad3	Con	Mod	QgYpL	QgYpM	QgYpH	COL
	1.0747	2.9638	2.2586	1.3688	2.2525	2.3841
	1.1347	2.9382	2.2099	2.0294	1.7389	2.0517
	1.2768	2.4828	2.6172	2.1301	1.998	1.388
	1.148	3.2323	1.9631	1.9456	1.8279	2.2424
	0.9124	2.6488	2.2124	2.4805	1.4824	2.2843
	1.1665	2.0478	2.2706	1.9105	1.2158	2.4429
	1.11885	2.71895	2.2553	1.97748	1.75258	2.13223
	0.12074	0.420162	0.21	0.361942	0.368006	0.388737
WB
TGF-β1	Con	Mod	QgYpL	QgYpM	QgYpH	COL
	1.06727	1.48755	1.35974	1.19286	0.976603	1.11324
	0.980909	1.70484	1.25188	1.17974	1.05866	1.17742
	0.951819	1.46041	1.3379	1.13349	1.07377	1.04889
	1	1.55093	1.31651	1.1687	1.03634	1.11318
	0.0600472	0.133977	0.0570225	0.031188	0.0522853	0.0642662
Smad2	Con	Mod	QgYpL	QgYpM	QgYpH	COL
	1.02418	1.40898	1.33759	1.145	1.0353	1.10446
	0.948785	1.48716	1.27697	1.07957	0.95414	1.0117
	1.02704	1.36447	1.28734	1.02281	1.10043	1.02272
	1	1.42021	1.30063	1.08246	1.02996	1.04629
	0.0443769	0.0621133	0.0324248	0.0611453	0.0732897	0.0506749
p-Smad2	Con	Mod	QgYpL	QgYpM	QgYpH	COL
	1.01308	1.1394	0.741483	0.84586	0.86296	1.0513
	1.03594	1.18974	0.79778	0.975041	0.908053	1.03371
	0.950977	1.13294	0.794882	0.905223	0.914493	0.933024
	1	1.15403	0.778048	0.908708	0.895168	1.00601
	0.0439668	0.0310968	0.0316999	0.0646608	0.0280787	0.0638166
Smad3	Con	Mod	QgYpL	QgYpM	QgYpH	COL
	1.0668	1.2382	1.2372	1.1166	0.9615	1.4439
	0.9281	1.451	1.2396	1.1929	1.0588	1.4844
	1.0051	1.363	1.378	0.9986	1.0976	1.268
	1	1.35073	1.28493	1.1027	1.0393	1.39877
	0.0694905	0.106929	0.080607	0.097893	0.0701141	0.115043
p-Smad3	Con	Mod	QgYpL	QgYpM	QgYpH	COL
	0.997401	1.57821	1.27882	1.26892	1.21448	1.12747
	1.06886	1.61428	1.27836	1.13951	1.12336	1.03649
	0.933742	1.665	1.2165	1.28257	1.1784	1.18169
	1	1.61916	1.25789	1.23033	1.17208	1.11521
	0.0675946	0.0436017	0.0358493	0.0789541	0.0458891	0.0733726
α-SMA	Con	Mod	QgYpL	QgYpM	QgYpH	COL
	1.00468	5.57062	3.76854	2.67611	2.35696	3.61132
	0.942486	5.69502	3.80792	2.79422	2.69134	3.3674
	1.05284	5.14256	4.37776	2.9049	2.64504	3.53429
	1	5.4694	3.98474	2.79174	2.56445	3.50434
	0.0553237	0.289808	0.340935	0.114413	0.181171	0.124689

## Sheet: Fig5
Fig4
MTT
Cell viability	Control	5μg/L-1TGF-β1	10μg/L-1TGF-β1	20μg/L-1TGF-β1
	104.03	110.06	118.09	111.7
	101.83	113.9	118.02	110.03
	105.48	112.34	132.04	114.61
	104.45	107.65	123.45	128.06
	98.49	129.24	112.69	115.46
	91.03	106.12	118.62	110.7
	94.69	111.7	102.96	104.06
	100	113.001	117.981	113.517
	5.4827	7.65151	8.95928	7.40833
Cell viability	Control	TGF-β1	TGF-β1+5%QgYp	TGF-β1+10%QgYp	TGF-β1+15%QgYp	TGF-β1+20%QgYp
	97.61	112.34	97.4	100.21	99.29	97.59
	104.18	123.31	113.75	111.53	102.94	113.8
	100.02	108.07	100.37	111.18	100.72	101.86
	98.05	113.91	112.21	112.67	98.13	101.1
	107.34	118.39	102.91	106.21	105.04	97.4
	92.8	106.88	100.4	98.21	94.34	105.13
	100	113.817	104.507	106.668	100.077	102.813
	5.15176	6.23489	6.80898	6.22052	3.75673	6.10746
Cell viability	Control	TGF-β1	TGF-β1+5%COL	TGF-β1+10%COL	TGF-β1+15%COL	TGF-β1+20%COL
	109.49	117.33	111.98	108.82	103.76	105.24
	98.71	103.66	93.3	98.36	102.24	92.5
	101.52	115.78	109.28	107.67	103.66	107.46
	97.98	115.43	106.23	96.75	97.29	99.99
	95.23	116.63	96.86	97.96	98.63	102.72
	97.07	116.58	94.72	93.25	86.91	85.6
	100	114.235	102.062	100.468	98.7483	98.9183
	5.08828	5.22417	8.06941	6.29732	6.3831	8.33184
WB
α-SMA	Control	TGF-β1	TGF-β1+QgYp	TGF-β1+COL
	0.994447	2.17776	1.31693	1.40378
	1.08376	2.04157	1.3243	1.57651
	0.921794	2.12353	1.39967	1.47168
	1	2.11429	1.34697	1.48399
	0.0811257	0.0685615	0.045794	0.0870224
Col1	Control	TGF-β1	TGF-β1+QgYp	TGF-β1+COL
	0.928479	2.22187	1.5625	1.63429
	1.01112	2.17294	1.53208	1.7128
	1.0604	2.00126	1.47932	1.72216
	1	2.13202	1.52463	1.68975
	0.0666609	0.115855	0.0420849	0.048256
PCR
α-SMA	Control	TGF-β1	TGF-β1+QgYp	TGF-β1+COL
	1.03161	2.087	0.893193	0.809477
	0.784395	1.8231	0.945939	0.864395
	0.943666	1.86439	0.950091	0.788904
	0.91989	1.92483	0.929741	0.820925
	0.12531	0.141956	0.0317195	0.0390259
Col1	Control	TGF-β1	TGF-β1+QgYp	TGF-β1+COL
	1.03187	3.67086	1.08638	1.203
	0.947548	3.10313	1.04794	1.06593
	1.0739	3.89683	0.990693	1.31868
	1.01777	3.55694	1.04167	1.19587
	0.0643447	0.408928	0.0481506	0.126526

## Sheet: Fig6
Fig5
WB
TGF-βR1	Control	TGF-β1	TGF-β1+QgYp	TGF-β1+COL
	1.03559	1.46189	1.24995	1.1714
	0.96658	1.49821	1.1825	1.22763
	0.997826	1.6664	1.1628	1.14014
	1	1.54216	1.19842	1.17972
	0.0345585	0.109113	0.0457045	0.0443366
p-Smad2	Control	TGF-β1	TGF-β1+QgYp	TGF-β1+COL
	0.92809	3.56825	1.53909	2.03788
	0.959231	3.57088	1.68622	2.16874
	1.11268	3.30783	1.74712	2.07118
	1	3.48232	1.65747	2.0926
	0.0988167	0.151116	0.106952	0.0680095
p-Smad3	Control	TGF-β1	TGF-β1+QgYp	TGF-β1+COL
	1.07849	2.27204	1.76458	1.70665
	0.946604	2.45844	1.66537	1.6692
	0.974905	2.47573	1.81203	1.61189
	1	2.40207	1.74733	1.66258
	0.0694319	0.112939	0.074836	0.047726
PCR
TGF-βR1	Control	TGF-β1	TGF-β1+QgYp	TGF-β1+COL
	0.981022	3.60834	0.842224	0.963647
	0.921137	3.58606	0.899019	0.904075
	0.815187	3.42298	0.851757	0.83378
	0.905782	3.53912	0.864333	0.9005
	0.0839768	0.101201	0.0304148	0.0650073
Smad2	Control	TGF-β1	TGF-β1+QgYp	TGF-β1+COL
	0.920951	3.85473	0.996849	1.02803
	1.13868	4.27853	1.11311	1.03062
	0.916322	3.92276	0.956661	0.93172
	0.991985	4.01867	1.02221	0.99679
	0.127065	0.227603	0.0812488	0.0563671
Smad3	Control	TGF-β1	TGF-β1+QgYp	TGF-β1+COL
	0.923567	9.2685	1.19956	1.09555
	0.85574	6.88359	1.10746	1.00553
	0.829722	7.64564	1.07334	0.977616
	0.869676	7.93258	1.12679	1.02623
	0.0484497	1.21807	0.0652912	0.0616287
